# Supplementary material for: Insights into the SARS-CoV-2-Mediated Alteration in the Stress Granule Protein Regulatory Networks in Humans
Source: Pathogens. 2021 Nov 11;10(11):1459. doi: 10.3390/pathogens10111459 (PMC8624858; doi:10.3390/pathogens10111459)
Supplement: Supplementary file 1 [file pathogens-10-01459-s001.zip]

Archive with 1 entries (1 files):
- pathogens-1420999-supplementary.pdf
